# Supplementary material for: Introduction of a method to calculate cumulative age- and gender-specific lifetime attributable risk (LAR) of cancer in populations after a large-scale nuclear power plant accident
Source: PLoS One. 2020 Feb 5;15(2):e0228549. doi: 10.1371/journal.pone.0228549 (PMC7002013; doi:10.1371/journal.pone.0228549)
Supplement: S1 File — A calculation spread sheet for tentative calculations of cumulative effective dose to a reference person, CED(tacc), cumulative organ absorbed dose, Dorg(tacc) and cumulative life-time attributable risk to the organ, CUMLAR(tacc), as a function of time considered for exposure to ground deposition of humans of gender (M/F) and age in the affected area. (XLSX) [file pone.0228549.s001.xlsx]

## Sheet: Main sheet
Parameter		Default
Average regional Cs-137 ground contamination (kBq m-2) at t0	1000	1000
Average local Cs-137 ground contamination kBq m-2) at t0	1000	1000
Age at t0	0
Gender (Male=1;Female=0)	0
Organ (13=whole-body irradaition)	13
Average ecological transfer parameter Tag,max (e.g. Urban Swedes after Chernobyl 1988=7 ; Urban Japaneese after Fukushima 2011<1; Sweish hunters after Chenrobyl=20)	6.7	6.7
Integration time tacc (Min=0 y, max 70 y)	70	70
fout	0.2	0.2
fshield	0.4	0.4
fsnow	1	1
Cs-134/Cs-137(t=0)	0.56	0.56
Sdecont	1	1
Sdecontdelay	0	0
Evacuation (yes=0, no=1)	0	0
CED(tacc) / mSv	133.429
CED(ICRP 103 and ICRP116;tacc) / mSv	122.827
Organ absorbed dose; Dorg(tacc) / mGy	136.755
CUMLAR(tacc) / % life-time risk of cancer incidence	5.41255
Long-term effective half-time of air kerma / y (Sweden urban area=5,5 y)	5.51667	5.51667

## Sheet: Absorberad dos och LAR
Kön (M=1;F=0)	0
Ålder vid t0	0
Areg/(Bq/m2)	1000
Aloc/(Bq/m2)	1000											Könlös
												Konstant vikt 70 kg									Kön- och ålderlös
Tid efter t0	Ålder	Vikt - F	Åldersklass	Vikt - M	Vikt	Årlig intern Cs-137 organdos	Intern-Cs-137	Årlig intern Cs-134 organdos	Intern - Cs-134	Årlig Intern-sum134,137	Sum - intern				Cs-134 bidrag	Årlig externdos, organ	Sdecont	Sum-Abs externdos	Årlig Effextern	Sum - Effdos	Årlig Effextern	Sum - Effdos	Extern - eff	Årlig Dabs - Tot sum	Dabs - cumulated	Årlig totEff	Effektiv dos			LAR,EPA,WB,M	LAR,EPA,WB,F	LAR(organ,kön,ålder)	LAR(Organ,ålder)	SUMLAR(Helkropp)
0.5	0.5	7.17324	1	7.48461	7.17324	2.48791	2.48791	1.62316	1.62316	4.11107	4.11107	4.58422	4.58422	0.708	1	38.004	1	38.004	36.8094	36.8094	30.9541	30.9541	30.9541	42.115	42.115	40.9205	40.9205	35.5383	35.5383	2953	5023	0.5023	0.0211544	0.0211544
1.5	1.5	11.2414	1	12.5015	11.2414	2.72304	5.21096	1.34297	2.96613	4.06602	8.17709	4.21015	8.79437	0.708	1	15.0443	1	53.0482	13.4899	50.2993	11.6537	42.6077	42.87	19.1103	61.2253	17.5559	58.4764	15.8638	51.4021	2784.8	4741.8	0.47418	0.00906171	0.0302161
2.5	2.5	13.3329	1	15.5201	13.3329	1.9384	7.14935	0.707336	3.67347	2.64573	10.8228	2.65347	11.4478	0.708	1	9.9998	1	63.048	8.71481	59.0141	7.66822	50.2759	50.6104	12.6455	73.8708	11.3605	69.8369	10.3217	61.7238	2616.6	4460.6	0.44606	0.00564067	0.0358568
3.5	3.5	14.5413	1	17.4215	14.5413	1.43225	8.5816	0.384209	4.05768	1.81646	12.6393	1.78828	13.2361	0.708	1	7.19432	1	70.2423	6.30503	65.3191	5.61302	55.889	56.2561	9.01078	82.8816	8.12148	77.9584	7.40131	69.1251	2448.4	4179.4	0.41794	0.00376597	0.0396227
4.5	4.5	15.6348	1	18.8775	15.6348	1.1782	9.7598	0.232089	4.28977	1.41028	14.0496	1.3678	14.6039	0.708	1	5.41123	1	75.6536	4.88343	70.2026	4.37722	60.2662	60.6506	6.82152	89.7031	6.29371	84.2521	5.74502	74.8701	2280.2	3898.2	0.38982	0.00265916	0.0422819
5.5	5.5	17.1099	1	20.3771	17.1099	1.05297	10.8128	0.152522	4.44229	1.20549	15.2551	1.15113	15.7551	0.708	1	4.20213	1	79.8557	3.96606	74.1686	3.56809	63.8343	64.2284	5.40762	95.1108	5.17155	89.4237	4.71922	79.5893	2112	3617	0.3617	0.00195594	0.0442378
6.5	6.5	19.2416	1	22.2525	19.2416	0.98555	11.7983	0.105193	4.54748	1.09074	16.3458	1.0236	16.7787	0.708	1	3.33955	1	83.1953	3.32448	77.4931	2.9971	66.8314	67.2312	4.4303	99.5411	4.41522	93.8389	4.02071	83.61	2026	3453.2	0.34532	0.00152987	0.0457677
7.5	7.5	22.1285	1	24.7025	22.1285	0.943037	12.7414	0.0742974	4.62178	1.01733	17.3631	0.936929	17.7156	0.708	1	2.7005	1	85.8958	2.84188	80.335	2.56652	69.3979	69.8013	3.71783	103.259	3.85922	97.6981	3.50345	87.1135	1940	3289.4	0.32894	0.00122294	0.0469906
8.5	8.5	25.735	1	27.8152	25.735	0.910902	13.6523	0.0530188	4.6748	0.963921	18.3271	0.870932	18.5865	0.708	1	2.21564	1	88.1114	2.45679	82.7918	2.22417	71.6221	72.0279	3.17956	106.438	3.42071	101.119	3.0951	90.2086	1854	3125.6	0.31256	0.000993803	0.0479844
9.5	9.5	29.9286	1	31.5889	29.9286	0.882736	14.535	0.0379578	4.71276	0.920694	19.2477	0.816733	19.4032	0.708	1	1.84297	1	89.9544	2.13608	84.9279	1.9414	73.5635	73.9711	2.76366	109.202	3.05678	104.176	2.75814	92.9667	1768	2961.8	0.29618	0.000818541	0.048803
10.5	10.5	34.5132	1	35.9512	34.5132	0.855714	15.3907	0.0271662	4.73992	0.88288	20.1306	0.770077	20.1733	0.708	1	1.55452	1	91.5089	1.86152	86.7894	1.70185	75.2653	75.6744	2.4374	111.64	2.7444	106.92	2.47193	95.4386	1682	2798	0.2798	0.000681986	0.049485
11.5	11.5	39.2585	1	40.7772	39.2585	0.828646	16.2194	0.0194018	4.75932	0.848047	20.9787	0.728698	20.902	0.708	1	1.32999	1	92.8389	1.62271	88.4121	1.49561	76.7609	77.1711	2.17804	113.818	2.47076	109.391	2.22431	97.663	1621	2679.4	0.26794	0.000583584	0.0500686
12.5	12.5	43.9254	1	45.9059	43.9254	0.801097	17.0205	0.0138159	4.77314	0.814913	21.7936	0.691259	21.5933	0.708	1	1.15375	1	93.9926	1.41347	89.8256	1.31631	78.0772	78.4883	1.96867	115.786	2.22838	111.619	2.00757	99.6705	1560	2560.8	0.25608	0.000504136	0.0505727
13.5	13.5	48.2866	1	51.1544	48.2866	0.77299	17.7934	0.00980611	4.78295	0.782796	22.5764	0.656907	22.2502	0.708	1	1.01349	1	95.0061	1.22983	91.0554	1.1595	79.2367	79.6486	1.79629	117.583	2.01263	113.632	1.81641	101.487	1499	2442.2	0.24422	0.00043869	0.0510114
14.5	14.5	52.1441	1	56.3321	52.1441	0.744408	18.5378	0.00693694	4.78988	0.751345	23.3277	0.625062	22.8753	0.708	1	0.899526	1	95.9057	1.06907	92.1245	1.02188	80.2586	80.6712	1.65087	119.233	1.82041	115.452	1.64694	103.134	1438	2323.6	0.23236	0.000383596	0.051395
15.5	15.5	55.3419	1	61.2521	55.3419	0.715506	19.2534	0.00489131	4.79477	0.720398	24.0481	0.595318	23.4706	0.708	1	0.804369	1	96.71	0.929072	93.0535	0.900859	81.1595	81.5727	1.52477	120.758	1.64947	117.102	1.49618	104.63	1377	2205	0.2205	0.000336211	0.0517312
16.5	16.5	57.7746	1	65.7412	57.7746	0.686468	19.9398	0.00343822	4.79821	0.689906	24.738	0.567376	24.0379	0.708	1	0.722416	1	97.4324	0.808065	93.8616	0.794305	81.9538	82.3675	1.41232	122.17	1.49797	118.6	1.36168	105.992	1329.4	2121.8	0.21218	0.000299667	0.0520309
17.5	17.5	59.3923	1	69.6493	59.3923	0.657482	20.5973	0.00240982	4.80062	0.659892	25.3979	0.541017	24.579	0.708	1	0.649639	1	98.0821	0.704441	94.566	0.700423	82.6542	83.0684	1.30953	123.48	1.36433	119.964	1.24144	107.233	1281.8	2038.6	0.20386	0.000266961	0.0522978
18.5	18.5	60.2012	1	72.8563	60.2012	0.628735	21.226	0.00168456	4.80231	0.63042	26.0283	0.516071	25.095	0.708	1	0.583309	1	98.6654	0.616684	95.1827	0.617673	83.2719	83.6865	1.21373	124.694	1.2471	121.211	1.13374	108.367	1234.2	1955.4	0.19554	0.000237333	0.0525351
19.5	19.5	60.26	1	75.2782	60.26	0.600408	21.8264	0.00117479	4.80348	0.601583	26.6299	0.492407	25.5874	0.708	1	0.521732	1	99.1871	0.543328	95.7261	0.544717	83.8166	84.2315	1.12331	125.817	1.14491	122.356	1.03712	109.404	1186.6	1872.2	0.18722	0.000210307	0.0527455
20.5	20.5	63	1	76.8707	63	0.35144	22.1779	0.000503868	4.80398	0.351944	26.9819	0.46992	26.0574	0.708	1	0.464394	1	99.6515	0.480388	96.2064	0.480388	84.297	84.7122	0.816338	126.633	0.832332	123.188	0.950308	110.354	1139	1789	0.1789	0.000146043	0.0528915
21.5	21.5	63	0	78	63	0.33557	22.5135	0.000351328	4.80434	0.335921	27.3178	0.448525	26.5059	0.708	1	0.409555	1	100.061	0.42366	96.6301	0.42366	84.7206	85.1362	0.745477	127.379	0.759581	123.948	0.872185	111.227	1105.1	1726.1	0.17261	0.000128677	0.0530202
22.5	22.5	63	0	78	63	0.320416	22.8339	0.000244967	4.80458	0.320661	27.6385	0.428148	26.934	0.708	1	0.361195	1	100.422	0.373634	97.0037	0.373634	85.0943	85.5101	0.681856	128.061	0.694295	124.642	0.801782	112.028	1071.2	1663.2	0.16632	0.000113406	0.0531336
23.5	23.5	63	0	78	63	0.305947	23.1398	0.000170806	4.80475	0.306118	27.9446	0.408729	27.3428	0.708	1	0.318546	1	100.741	0.329516	97.3333	0.329516	85.4238	85.8398	0.624663	128.685	0.635634	125.278	0.738245	112.767	1037.3	1600.3	0.16003	9.99648e-05	0.0532335														2563
24.5	24.5	63	0	78	63	0.292131	23.432	0.000119096	4.80487	0.29225	28.2368	0.390212	27.733	0.708	1	0.280933	1	101.022	0.290608	97.6239	0.290608	85.7144	86.1306	0.573183	129.259	0.582858	125.861	0.68082	113.447	1003.4	1537.4	0.15374	8.81211e-05	0.0533217
25.5	25.5	63	0	78	63	0.278939	23.7109	8.30413e-05	4.80495	0.279022	28.5158	0.372549	28.1055	0.708	1	0.247762	1	101.27	0.256295	97.8802	0.256295	85.9707	86.3871	0.526784	129.785	0.535316	126.396	0.628844	114.076	969.5	1474.5	0.14745	7.76742e-05	0.0533993
26.5	26.5	63	0	78	63	0.266342	23.9772	5.79014e-05	4.80501	0.2664	28.7822	0.355697	28.4612	0.708	1	0.218508	1	101.488	0.226033	98.1062	0.226033	86.1967	86.6132	0.484908	130.27	0.492433	126.888	0.58173	114.658	935.6	1411.6	0.14116	6.84496e-05	0.0534678
27.5	27.5	63	0	78	63	0.254315	24.2315	4.03724e-05	4.80505	0.254355	29.0366	0.339614	28.8008	0.708	1	0.192708	1	101.681	0.199345	98.3055	0.199345	86.3961	86.8127	0.447063	130.717	0.453699	127.342	0.538959	115.197	901.7	1348.7	0.13487	6.02953e-05	0.0535281
28.5	28.5	63	0	78	63	0.24283	24.4744	2.81501e-05	4.80508	0.242858	29.2795	0.324264	29.1251	0.708	1	0.169954	1	101.851	0.175807	98.4813	0.175807	86.5719	86.9886	0.412812	131.13	0.418666	127.761	0.500071	115.697	867.8	1285.8	0.12858	5.30794e-05	0.0535812
29.5	29.5	63	0	78	63	0.231864	24.7062	1.9628e-05	4.8051	0.231884	29.5113	0.309611	29.4347	0.708	1	0.149887	1	102.001	0.155049	98.6364	0.155049	86.7269	87.1438	0.381771	131.512	0.386933	128.148	0.46466	116.162	833.9	1222.9	0.12229	4.66868e-05	0.0536279
30.5	30.5	63	0	78	63	0.221394	24.9276	1.36858e-05	4.80511	0.221407	29.7327	0.295622	29.7303	0.708	1	0.132189	1	102.133	0.136742	98.7731	0.136742	86.8637	87.2806	0.353597	131.865	0.358149	128.506	0.432364	116.594	800	1160	0.116	4.10172e-05	0.0536689
31.5	31.5	63	0	78	63	0.211396	25.139	9.54259e-06	4.80512	0.211405	29.9442	0.282268	30.0126	0.708	1	0.116581	1	102.249	0.120596	98.8937	0.120596	86.9843	87.4013	0.327987	132.193	0.332002	128.838	0.402864	116.997	796.1	1142.1	0.11421	3.74594e-05	0.0537063
32.5	32.5	63	0	78	63	0.20185	25.3409	6.65367e-06	4.80513	0.201856	30.146	0.269518	30.2821	0.708	1	0.102816	1	102.352	0.106357	99.0001	0.106357	87.0906	87.5077	0.304673	132.498	0.308214	129.146	0.375875	117.373	792.2	1124.2	0.11242	3.42513e-05	0.0537406
33.5	33.5	63	0	78	63	0.192734	25.5336	4.63935e-06	4.80513	0.192739	30.3387	0.257344	30.5395	0.708	1	0.0906765	1	102.443	0.0937994	99.0939	0.0937994	87.1844	87.6016	0.283416	132.782	0.286538	129.433	0.351144	117.724	788.3	1106.3	0.11063	3.13543e-05	0.0537719
34.5	34.5	63	0	78	63	0.184031	25.7176	3.23484e-06	4.80514	0.184034	30.5228	0.245722	30.7852	0.708	1	0.0799701	1	102.523	0.0827242	99.1766	0.0827242	87.2672	87.6844	0.264004	133.046	0.266758	129.699	0.328446	118.052	784.4	1088.4	0.10884	2.87342e-05	0.0538007
35.5	35.5	63	0	78	63	0.17572	25.8934	2.25552e-06	4.80514	0.175723	30.6985	0.234624	31.0198	0.708	1	0.0705277	1	102.593	0.0729567	99.2496	0.0729567	87.3401	87.7574	0.24625	133.292	0.248679	129.948	0.307581	118.36	780.5	1070.5	0.10705	2.63611e-05	0.053827
36.5	36.5	63	0	78	63	0.167785	26.0612	1.57269e-06	4.80514	0.167787	30.8663	0.224028	31.2438	0.708	1	0.0622003	1	102.656	0.0643425	99.3139	0.0643425	87.4045	87.8218	0.229987	133.522	0.232129	130.18	0.288371	118.648	776.6	1052.6	0.10526	2.42084e-05	0.0538512
37.5	37.5	63	0	78	63	0.160208	26.2214	1.09657e-06	4.80514	0.160209	31.0265	0.213911	31.4577	0.708	1	0.0548561	1	102.71	0.0567454	99.3707	0.0567454	87.4612	87.8785	0.215065	133.737	0.216955	130.397	0.270656	118.919	772.7	1034.7	0.10347	2.22528e-05	0.0538735
38.5	38.5	63	0	78	63	0.152973	26.3743	7.64599e-07	4.80514	0.152974	31.1795	0.204251	31.662	0.708	1	0.0483791	1	102.759	0.0500453	99.4207	0.0500453	87.5112	87.9286	0.201353	133.938	0.203019	130.6	0.254296	119.173	768.8	1016.8	0.10168	2.04736e-05	0.053894
39.5	39.5	63	0	78	63	0.146065	26.5204	5.33125e-07	4.80514	0.146066	31.3255	0.195027	31.857	0.708	1	0.0426668	1	102.801	0.0441363	99.4648	0.0441363	87.5554	87.9728	0.188733	134.127	0.190202	130.79	0.239163	119.412	764.9	998.9	0.09989	1.88525e-05	0.0539128
40.5	40.5	63	0	78	63	0.139469	26.6599	3.71727e-07	4.80514	0.13947	31.465	0.186219	32.0432	0.708	1	0.037629	1	102.839	0.038925	99.5038	0.038925	87.5943	88.0117	0.177099	134.304	0.178395	130.969	0.225144	119.638	761	981	0.0981	1.73734e-05	0.0539302
41.5	41.5	63	0	78	63	0.133171	26.793	2.59191e-07	4.80514	0.133171	31.5982	0.17781	32.2211	0.708	1	0.0331861	1	102.872	0.034329	99.5381	0.034329	87.6286	88.0461	0.166357	134.47	0.1675	131.136	0.212139	119.85	754.8	965.6	0.09656	1.60635e-05	0.0539463
42.5	42.5	63	0	78	63	0.127157	26.9202	1.80724e-07	4.80514	0.127157	31.7253	0.16978	32.3908	0.708	1	0.0292677	1	102.902	0.0302757	99.5684	0.0302757	87.6589	88.0764	0.156425	134.627	0.157433	131.294	0.200056	120.05	748.6	950.2	0.09502	1.48635e-05	0.0539611
43.5	43.5	63	0	78	63	0.121415	27.0416	1.26012e-07	4.80514	0.121415	31.8468	0.162113	32.5529	0.708	1	0.025812	1	102.927	0.0267009	99.5951	0.0267009	87.6856	88.1031	0.147227	134.774	0.148116	131.442	0.188814	120.239	742.4	934.8	0.09348	1.37628e-05	0.0539749
44.5	44.5	63	0	78	63	0.115932	27.1575	8.7863e-08	4.80514	0.115932	31.9627	0.154792	32.7077	0.708	1	0.0227643	1	102.95	0.0235483	99.6186	0.0235483	87.7092	88.1267	0.138696	134.913	0.13948	131.581	0.178341	120.417	736.2	919.4	0.09194	1.27518e-05	0.0539876
45.5	45.5	63	0	78	63	0.110697	27.2682	6.12634e-08	4.80514	0.110697	32.0734	0.147802	32.8555	0.708	1	0.0200764	1	102.97	0.0207679	99.6394	0.0207679	87.7299	88.1474	0.130773	135.044	0.131465	131.713	0.16857	120.585	730	904	0.0904	1.18219e-05	0.0539995
46.5	46.5	63	0	78	63	0.105698	27.3739	4.27166e-08	4.80515	0.105698	32.1791	0.141128	32.9967	0.708	1	0.0177059	1	102.988	0.0183157	99.6577	0.0183157	87.7482	88.1658	0.123404	135.167	0.124014	131.837	0.159443	120.745	723.8	888.6	0.08886	1.09657e-05	0.0540104
47.5	47.5	63	0	78	63	0.100925	27.4749	2.97846e-08	4.80515	0.100925	32.28	0.134754	33.1314	0.708	1	0.0156153	1	103.003	0.0161531	99.6739	0.0161531	87.7644	88.1819	0.11654	135.283	0.117078	131.954	0.150908	120.896	717.6	873.2	0.08732	1.01763e-05	0.0540206
48.5	48.5	63	0	78	63	0.0963672	27.5712	2.07676e-08	4.80515	0.0963672	32.3764	0.128669	33.2601	0.708	1	0.0137716	1	103.017	0.0142459	99.6881	0.0142459	87.7786	88.1962	0.110139	135.394	0.110613	132.064	0.142915	121.039	711.4	857.8	0.08578	9.44771e-06	0.05403
49.5	49.5	63	0	78	63	0.0920154	27.6632	1.44805e-08	4.80515	0.0920154	32.4684	0.122859	33.3829	0.708	1	0.0121455	1	103.029	0.0125638	99.7007	0.0125638	87.7912	88.2088	0.104161	135.498	0.104579	132.169	0.135422	121.174	705.2	842.4	0.08424	8.77452e-06	0.0540388
50.5	50.5	63	0	78	63	0.0878601	27.7511	1.00967e-08	4.80515	0.0878601	32.5563	0.117311	33.5003	0.708	1	0.0107115	1	103.04	0.0110804	99.7117	0.0110804	87.8023	88.2198	0.0985716	135.596	0.0989405	132.268	0.128391	121.303	699	827	0.0827	8.15187e-06	0.054047
51.5	51.5	63	0	78	63	0.0838925	27.835	7.04001e-09	4.80515	0.0838925	32.6401	0.112013	33.6123	0.708	1	0.00944674	1	103.05	0.00977209	99.7215	0.00977209	87.8121	88.2296	0.0933393	135.69	0.0936646	132.362	0.121785	121.424	687.1	810.2	0.08102	7.56235e-06	0.0540545
52.5	52.5	63	0	78	63	0.0801041	27.9151	4.90872e-09	4.80515	0.0801041	32.7202	0.106955	33.7192	0.708	1	0.00833134	1	103.058	0.00861827	99.7301	0.00861827	87.8207	88.2382	0.0884354	135.778	0.0887223	132.45	0.115573	121.54	675.2	793.4	0.07934	7.01646e-06	0.0540615
53.5	53.5	63	0	78	63	0.0764867	27.9916	3.42266e-09	4.80515	0.0764867	32.7967	0.102125	33.8214	0.708	1	0.00734763	1	103.065	0.00760068	99.7377	0.00760068	87.8283	88.2459	0.0838343	135.862	0.0840874	132.534	0.109725	121.65	663.3	776.6	0.07766	6.51057e-06	0.0540681
54.5	54.5	63	0	78	63	0.0730327	28.0646	2.38649e-09	4.80515	0.0730327	32.8698	0.097513	33.9189	0.708	1	0.00648008	1	103.072	0.00670325	99.7444	0.00670325	87.835	88.2526	0.0795127	135.941	0.0797359	132.614	0.104216	121.754	651.4	759.8	0.07598	6.04138e-06	0.0540741
55.5	55.5	63	0	78	63	0.0697346	28.1344	1.66401e-09	4.80515	0.0697346	32.9395	0.0931094	34.012	0.708	1	0.00571495	1	103.077	0.00591178	99.7504	0.00591178	87.8409	88.2585	0.0754496	136.017	0.0756464	132.69	0.0990212	121.853	639.5	743	0.0743	5.6059e-06	0.0540797
56.5	56.5	63	0	78	63	0.0665855	28.2009	1.16025e-09	4.80515	0.0665855	33.0061	0.0889047	34.1009	0.708	1	0.00504017	1	103.082	0.00521375	99.7556	0.00521375	87.8461	88.2637	0.0716257	136.089	0.0717993	132.762	0.0941185	121.947	627.6	726.2	0.07262	5.20146e-06	0.0540849
57.5	57.5	63	0	78	63	0.0635786	28.2645	8.08994e-10	4.80515	0.0635786	33.0697	0.08489	34.1858	0.708	1	0.00444506	1	103.087	0.00459815	99.7602	0.00459815	87.8507	88.2683	0.0680237	136.157	0.0681768	132.83	0.0894881	122.036	615.7	709.4	0.07094	4.8256e-06	0.0540897
58.5	58.5	63	0	78	63	0.0607075	28.3252	5.6408e-10	4.80515	0.0607075	33.1304	0.0810565	34.2668	0.708	1	0.00392022	1	103.091	0.00405523	99.7642	0.00405523	87.8548	88.2724	0.0646277	136.221	0.0647628	132.895	0.0851117	122.122	603.8	692.6	0.06926	4.47612e-06	0.0540942
59.5	59.5	63	0	78	63	0.0579661	28.3832	3.93311e-10	4.80515	0.0579661	33.1883	0.0773961	34.3442	0.708	1	0.00345735	1	103.094	0.00357642	99.7678	0.00357642	87.8583	88.2759	0.0614234	136.283	0.0615425	132.956	0.0809725	122.203	591.9	675.8	0.06758	4.15099e-06	0.0540984
60.5	60.5	63	0	78	63	0.0553484	28.4385	2.7424e-10	4.80515	0.0553484	33.2437	0.073901	34.4181	0.708	1	0.00304913	1	103.097	0.00315414	99.7709	0.00315414	87.8615	88.2791	0.0583975	136.341	0.0585026	133.015	0.0770551	122.28	580	659	0.0659	3.8484e-06	0.0541022
61.5	61.5	63	0	78	63	0.052849	28.4914	1.91217e-10	4.80515	0.052849	33.2965	0.0705637	34.4887	0.708	1	0.00268911	1	103.1	0.00278172	99.7737	0.00278172	87.8643	88.2819	0.0555381	136.397	0.0556307	133.07	0.0733455	122.353	562.1	638.7	0.06387	3.54722e-06	0.0541058
62.5	62.5	63	0	78	63	0.0504624	28.5419	1.33328e-10	4.80515	0.0504624	33.347	0.0673772	34.5561	0.708	1	0.0023716	1	103.102	0.00245328	99.7762	0.00245328	87.8667	88.2843	0.052834	136.449	0.0529157	133.123	0.0698305	122.423	544.2	618.4	0.06184	3.26725e-06	0.054109
63.5	63.5	63	0	78	63	0.0481836	28.59	9.29646e-11	4.80515	0.0481836	33.3952	0.0643346	34.6204	0.708	1	0.00209158	1	103.104	0.00216361	99.7783	0.00216361	87.8689	88.2865	0.0502752	136.5	0.0503472	133.174	0.0664982	122.489	526.3	598.1	0.05981	3.00696e-06	0.054112
64.5	64.5	63	0	78	63	0.0460077	28.636	6.48206e-11	4.80515	0.0460077	33.4412	0.0614293	34.6818	0.708	1	0.00184462	1	103.106	0.00190815	99.7803	0.00190815	87.8708	88.2884	0.0478523	136.548	0.0479158	133.221	0.0633375	122.553	508.4	577.8	0.05778	2.76491e-06	0.0541148
65.5	65.5	63	0	78	63	0.0439301	28.68	4.51969e-11	4.80515	0.0439301	33.4851	0.0586553	34.7405	0.708	1	0.00162682	1	103.108	0.00168285	99.7819	0.00168285	87.8725	88.2901	0.0455569	136.593	0.0456129	133.267	0.0603381	122.613	490.5	557.5	0.05575	2.5398e-06	0.0541173
66.5	66.5	63	0	78	63	0.0419463	28.7219	3.1514e-11	4.80515	0.0419463	33.5271	0.0560065	34.7965	0.708	1	0.00143474	1	103.109	0.00148415	99.7834	0.00148415	87.874	88.2916	0.043381	136.636	0.0434304	133.31	0.0574906	122.67	472.6	537.2	0.05372	2.33043e-06	0.0541197
67.5	67.5	63	0	78	63	0.040052	28.762	2.19735e-11	4.80515	0.040052	33.5671	0.0534773	34.85	0.708	1	0.00126533	1	103.111	0.00130891	99.7847	0.00130891	87.8753	88.2929	0.0413174	136.678	0.0413609	133.352	0.0547862	122.725	454.7	516.9	0.05169	2.13569e-06	0.0541218
68.5	68.5	63	0	78	63	0.0382433	28.8002	1.53213e-11	4.80515	0.0382433	33.6054	0.0510624	34.901	0.708	1	0.00111593	1	103.112	0.00115436	99.7859	0.00115436	87.8764	88.294	0.0393593	136.717	0.0393977	133.391	0.0522167	122.777	436.8	496.6	0.04966	1.95458e-06	0.0541238
69.5	69.5	63	0	78	63	0.0365163	28.8367	1.06829e-11	4.80515	0.0365163	33.6419	0.0487565	34.9498	0.708	1	0.000984169	1	103.113	0.00101806	99.7869	0.00101806	87.8774	88.2951	0.0375005	136.755	0.0375344	133.429	0.0497745	122.827	418.9	476.3	0.04763	1.78615e-06	0.0541255
70.5	70.5	63	0	78	63	0.0348673	28.8716	7.44878e-12	4.80515	0.0348673	33.6767	0.0465547	34.9963	0.708	1	0.000867965	1	103.114	0.000897858	99.7878	0.000897858	87.8783	88.296	0.0357353	136.79	0.000911551	133.43	0.0474526	122.875	401	456	0.0456	1.62953e-06	0.0541272
71.5	71.5	63	0	78	63	0.0332928	28.9049	5.19374e-12	4.80515	0.0332928	33.71	0.0444524	35.0408	0.708	1	0.000765482	1	103.114	0.000791845	99.7886	0.000791845	87.8791	88.2967	0.0340582	136.824	0.000911551	133.431	0.0452442	122.92	381.7	434.6	0.04346	1.48017e-06	0.0541287
72.5
73.5
74.5
75.5
76.5
77.5
78.5
79.5
80.5
81.5
82.5
83.5
84.5
85.5
86.5
87.5
88.5
89.5
90.5
91.5
92.5
93.5
94.5
95.5
96.5
97.5
98.5
99.5
100.5
101.5
102.5
103.5
104.5
105.5
106.5
107.5
108.5
109.5
110.5
111.5
112.5
113.5
114.5
115.5
116.5
117.5
118.5
119.5
120.5
121.5
122.5
123.5
124.5
125.5
126.5
127.5
128.5
129.5
130.5
131.5
132.5
133.5
134.5
135.5
136.5
137.5
138.5
139.5
140.5
141.5
142.5
143.5
144.5
145.5
146.5
147.5
148.5
149.5
150.5
151.5
152.5
153.5
154.5
155.5
156.5
157.5
158.5
159.5
160.5
161.5
162.5
163.5
164.5
165.5
166.5
167.5
168.5
169.5
170.5
171.5
172.5
173.5
174.5
175.5
176.5
177.5
178.5
179.5
180.5
181.5
182.5

## Sheet: fuCs-134+r(t)korr
Cs-134/Cs-137(t=0)	0.56
Dosratio (134/137)	2.76
r(t=t0)korr	1.02994
Deltafu	0.0299371
a0	0.548295	årsmedelvärde av andel dos som kommer från Cs-134 till miljöekvivlanet dosrat 1 m ovan mark för ett Tjernobylnedfall
a1	-0.094295
a2	0.0040313
a3	0.00018642
a4	-1.8865e-05
a5	3.916e-07

## Sheet: LAR_EPA_Corr_ExNonfatSkin
Ålder		Organ	Organ	Blåsa	Bone	Stomach	Colon	Lever	Lung	Leukemi/Benmärg	Prostata	Thyroid	Helkropp - protactred - inxcluding non-fatal skin cancers	Kidney	Residual	Blåsa	Bone	Stomach	Colon	Lever	Lung	Leukemi/Benmärg	Prostata	Thyroid	Uterus	Breast	Ovaries	Whole-Body	Kidney	Remainder			Skin		Solid
				1	2	3	4	5	6	7	8	9	13	14	15	1	2	3	4	5	6	7	8	9	10	11	12	13	14	15
		M	F	M	M	M	M	M	M	M	M	M	M	M	M	F	F	F	F	F	F	F	F	F	F	F	F	F	F	F			M	F	M	F
0	0.5	2953	5023	219	10.4	168	342	103	320	193	198	123	2953	102	1180	221	10.4	212	225	57	785	173		386	66	1260	91	5023	133	1410			1720	972	2760	4850
1	1.5	2784.8	4741.8	212.8	9.92	162.2	332	99.6	309.6	182.8	192.8	119.8	2784.8	92.6	1074.6	214.6	9.92	204.6	218.6	55	760	161.8	0	379.2	63.8	1204.4	88.2	4741.8	117	1269.4			1559.4	881	2602	4580
2	2.5	2616.6	4460.6	206.6	9.44	156.4	322	96.2	299.2	172.6	187.6	116.6	2616.6	83.2	969.2	208.2	9.44	197.2	212.2	53	735	150.6	0	372.4	61.6	1148.8	85.4	4460.6	101	1128.8			1398.8	790	2444	4310
3	3.5	2448.4	4179.4	200.4	8.96	150.6	312	92.8	288.8	162.4	182.4	113.4	2448.4	73.8	863.8	201.8	8.96	189.8	205.8	51	710	139.4	0	365.6	59.4	1093.2	82.6	4179.4	85	988.2			1238.2	699	2286	4040
4	4.5	2280.2	3898.2	194.2	8.48	144.8	302	89.4	278.4	152.2	177.2	110.2	2280.2	64.4	758.4	195.4	8.48	182.4	199.4	49	685	128.2	0	358.8	57.2	1037.6	79.8	3898.2	69	847.6			1077.6	608	2128	3770
5	5.5	2112	3617	188	8	139	292	86	268	142	172	107	2112	55	653	189	8	175	193	47	660	117		352	55	982	77	3617	53	707			917	517	1970	3500
6	6.5	2026	3453.2	182.2	7.62	134	283.2	83	258.8	136	167.2	97.2	2026	52.8	622	183.4	7.62	168.8	187.2	45.4	640.4	111.2	0	320.8	53.2	937.8	74.4	3453.2	50.6	672.4			830.4	468.2	1890	3342
7	7.5	1940	3289.4	176.4	7.24	129	274.4	80	249.6	130	162.4	87.4	1940	50.6	591	177.8	7.24	162.6	181.4	43.8	620.8	105.4	0	289.6	51.4	893.6	71.8	3289.4	48.2	637.8			743.8	419.4	1810	3184
8	8.5	1854	3125.6	170.6	6.86	124	265.6	77	240.4	124	157.6	77.6	1854	48.4	560	172.2	6.86	156.4	175.6	42.2	601.2	99.6	0	258.4	49.6	849.4	69.2	3125.6	45.8	603.2			657.2	370.6	1730	3026
9	9.5	1768	2961.8	164.8	6.48	119	256.8	74	231.2	118	152.8	67.8	1768	46.2	529	166.6	6.48	150.2	169.8	40.6	581.6	93.8	0	227.2	47.8	805.2	66.6	2961.8	43.4	568.6			570.6	321.8	1650	2868										Blåsa	1
10	10.5	1682	2798	159	6.1	114	248	71	222	112	148	58	1682	44	498	161	6.1	144	164	39	562	88		196	46	761	64	2798	41	534			484	273	1570	2710										Benvävnad	2
11	11.5	1621	2679.4	154.2	5.8	110	240.4	68.6	214.6	109	143.8	52.8	1621	42.6	477.2	156.2	5.82	138.8	159	37.6	542	85.4	0	178	44.4	726.4	58.8	2679.4	39.6	511.6			438.4	247.2	1512	2594											3
12	12.5	1560	2560.8	149.4	5.5	106	232.8	66.2	207.2	106	139.6	47.6	1560	41.2	456.4	151.4	5.54	133.6	154	36.2	522	82.8	0	160	42.8	691.8	53.6	2560.8	38.2	489.2			392.8	221.4	1454	2478										Colon	4
13	13.5	1499	2442.2	144.6	5.2	102	225.2	63.8	199.8	103	135.4	42.4	1499	39.8	435.6	146.6	5.26	128.4	149	34.8	502	80.2	0	142	41.2	657.2	48.4	2442.2	36.8	466.8			347.2	195.6	1396	2362										Lever	5
14	14.5	1438	2323.6	139.8	4.9	98	217.6	61.4	192.4	100	131.2	37.2	1438	38.4	414.8	141.8	4.98	123.2	144	33.4	482	77.6	0	124	39.6	622.6	43.2	2323.6	35.4	444.4			301.6	169.8	1338	2246										Lunga	6
15	15.5	1377	2205	135	4.6	94	210	59	185	97	127	32	1377	37	394	137	4.7	118	139	32	462	75		106	38	588	38	2205	34	422			256	144	1280	2130										Röd benmärg	7
16	16.5	1329.4	2121.8	131.2	4.38	90.6	203.8	57	178.8	95.4	123.6	30.2	1329.4	35.8	377.8	132.8	4.48	113.8	134.8	30.8	447	73.8	0	99.4	36.6	561.2	36.6	2121.8	32.8	404.8			232	130.4	1234	2048										Testes	8
17	17.5	1281.8	2038.6	127.4	4.16	87.2	197.6	55	172.6	93.8	120.2	28.4	1281.8	34.6	361.6	128.6	4.26	109.6	130.6	29.6	432	72.6	0	92.8	35.2	534.4	35.2	2038.6	31.6	387.6			208	116.8	1188	1966										Thyroid	9
18	18.5	1234.2	1955.4	123.6	3.94	83.8	191.4	53	166.4	92.2	116.8	26.6	1234.2	33.4	345.4	124.4	4.04	105.4	126.4	28.4	417	71.4	0	86.2	33.8	507.6	33.8	1955.4	30.4	370.4			184	103.2	1142	1884										Uterus	10
19	19.5	1186.6	1872.2	119.8	3.72	80.4	185.2	51	160.2	90.6	113.4	24.8	1186.6	32.2	329.2	120.2	3.82	101.2	122.2	27.2	402	70.2	0	79.6	32.4	480.8	32.4	1872.2	29.2	353.2			160	89.6	1096	1802										Bröst	11
20	20.5	1139	1789	116	3.5	77	179	49	154	89	110	23	1139	31	313	116	3.6	97	118	26	387	69		73	31	454	31	1789	28	336			136	76	1050	1720										Ovaries	12
21	21.5	1105.1	1726.1	112.8	3.35	74.4	174	47.5	149.4	87.9	107.2	21.8	1105.1	30.1	301.6	112.8	3.45	93.7	114.6	25.2	375.5	68.1	0	68.7	30	435.1	30	1726.1	27.2	323.7			126.2	70.5	1017.2	1658										Helkropp	13
22	22.5	1071.2	1663.2	109.6	3.2	71.8	169	46	144.8	86.8	104.4	20.6	1071.2	29.2	290.2	109.6	3.3	90.4	111.2	24.4	364	67.2	0	64.4	29	416.2	29	1663.2	26.4	311.4			116.4	65	984.4	1596
23	23.5	1037.3	1600.3	106.4	3.05	69.2	164	44.5	140.2	85.7	101.6	19.4	1037.3	28.3	278.8	106.4	3.15	87.1	107.8	23.6	352.5	66.3	0	60.1	28	397.3	28	1600.3	25.6	299.1			106.6	59.5	951.6	1534
24	24.5	1003.4	1537.4	103.2	2.9	66.6	159	43	135.6	84.6	98.8	18.2	1003.4	27.4	267.4	103.2	3	83.8	104.4	22.8	341	65.4	0	55.8	27	378.4	27	1537.4	24.8	286.8			96.8	54	918.8	1472
25	25.5	969.5	1474.5	100	2.75	64	154	41.5	131	83.5	96	17	969.5	26.5	256	100	2.85	80.5	101	22	329.5	64.5	0	51.5	26	359.5	26	1474.5	24	274.5			87	48.5	886	1410
26	26.5	935.6	1411.6	96.8	2.6	61.4	149	40	126.4	82.4	93.2	15.8	935.6	25.6	244.6	96.8	2.7	77.2	97.6	21.2	318	63.6	0	47.2	25	340.6	25	1411.6	23.2	262.2			77.2	43	853.2	1348
27	27.5	901.7	1348.7	93.6	2.45	58.8	144	38.5	121.8	81.3	90.4	14.6	901.7	24.7	233.2	93.6	2.55	73.9	94.2	20.4	306.5	62.7	0	42.9	24	321.7	24	1348.7	22.4	249.9			67.4	37.5	820.4	1286
28	28.5	867.8	1285.8	90.4	2.3	56.2	139	37	117.2	80.2	87.6	13.4	867.8	23.8	221.8	90.4	2.4	70.6	90.8	19.6	295	61.8	0	38.6	23	302.8	23	1285.8	21.6	237.6			57.6	32	787.6	1224
29	29.5	833.9	1222.9	87.2	2.15	53.6	134	35.5	112.6	79.1	84.8	12.2	833.9	22.9	210.4	87.2	2.25	67.3	87.4	18.8	283.5	60.9	0	34.3	22	283.9	22	1222.9	20.8	225.3			47.8	26.5	754.8	1162
30	30.5	800	1160	84	2	51	129	34	108	78	82	11	800	22	199	84	2.1	64	84	18	272	60		30	21	265	21	1160	20	213			38	21	722	1100
31	31.5	796.1	1142.1	84	1.91	50.7	128.7	33.9	107.9	78.1	82.1	10.4	796.1	21.8	196.5	83.9	2.01	63.7	81.8	18	271.7	60.1	0	28.2	20.8	253.1	20.8	1142.1	19.7	210.1			35.2	19.5	718	1082
32	32.5	792.2	1124.2	84	1.82	50.4	128.4	33.8	107.8	78.2	82.2	9.8	792.2	21.6	194	83.8	1.92	63.4	79.6	18	271.4	60.2	0	26.4	20.6	241.2	20.6	1124.2	19.4	207.2			32.4	18	714	1064
33	33.5	788.3	1106.3	84	1.73	50.1	128.1	33.7	107.7	78.3	82.3	9.2	788.3	21.4	191.5	83.7	1.83	63.1	77.4	18	271.1	60.3	0	24.6	20.4	229.3	20.4	1106.3	19.1	204.3			29.6	16.5	710	1046
34	34.5	784.4	1088.4	84	1.64	49.8	127.8	33.6	107.6	78.4	82.4	8.6	784.4	21.2	189	83.6	1.74	62.8	75.2	18	270.8	60.4	0	22.8	20.2	217.4	20.2	1088.4	18.8	201.4			26.8	15	706	1028
35	35.5	780.5	1070.5	84	1.55	49.5	127.5	33.5	107.5	78.5	82.5	8	780.5	21	186.5	83.5	1.65	62.5	73	18	270.5	60.5	0	21	20	205.5	20	1070.5	18.5	198.5			24	13.5	702	1010
36	36.5	776.6	1052.6	84	1.46	49.2	127.2	33.4	107.4	78.6	82.6	7.4	776.6	20.8	184	83.4	1.56	62.2	70.8	18	270.2	60.6	0	19.2	19.8	193.6	19.8	1052.6	18.2	195.6			21.2	12	698	992
37	37.5	772.7	1034.7	84	1.37	48.9	126.9	33.3	107.3	78.7	82.7	6.8	772.7	20.6	181.5	83.3	1.47	61.9	68.6	18	269.9	60.7	0	17.4	19.6	181.7	19.6	1034.7	17.9	192.7			18.4	10.5	694	974
38	38.5	768.8	1016.8	84	1.28	48.6	126.6	33.2	107.2	78.8	82.8	6.2	768.8	20.4	179	83.2	1.38	61.6	66.4	18	269.6	60.8	0	15.6	19.4	169.8	19.4	1016.8	17.6	189.8			15.6	9	690	956
39	39.5	764.9	998.9	84	1.19	48.3	126.3	33.1	107.1	78.9	82.9	5.6	764.9	20.2	176.5	83.1	1.29	61.3	64.2	18	269.3	60.9	0	13.8	19.2	157.9	19.2	998.9	17.3	186.9			12.8	7.5	686	938
40	40.5	761	981	84	1.1	48	126	33	107	79	83	5	761	20	174	83	1.2	61	62	18	269	61		12	19	146	19	981	17	184			10	6	682	920
41	41.5	754.8	965.6	83.7	1.05	45.7	125.1	32.6	106.7	79.4	82.7	4.7	754.8	19.6	170.8	82.5	1.14	60.4	63.4	17.8	267.6	61.2	0	11.2	18.7	138.6	18.7	965.6	16.7	180.7			9.3	5.6	675.4	904.4
42	42.5	748.6	950.2	83.4	1	43.4	124.2	32.2	106.4	79.8	82.4	4.4	748.6	19.2	167.6	82	1.08	59.8	64.8	17.6	266.2	61.4	0	10.4	18.4	131.2	18.4	950.2	16.4	177.4			8.6	5.2	668.8	888.8
43	43.5	742.4	934.8	83.1	0.95	41.1	123.3	31.8	106.1	80.2	82.1	4.1	742.4	18.8	164.4	81.5	1.02	59.2	66.2	17.4	264.8	61.6	0	9.6	18.1	123.8	18.1	934.8	16.1	174.1			7.9	4.8	662.2	873.2
44	44.5	736.2	919.4	82.8	0.9	38.8	122.4	31.4	105.8	80.6	81.8	3.8	736.2	18.4	161.2	81	0.96	58.6	67.6	17.2	263.4	61.8	0	8.8	17.8	116.4	17.8	919.4	15.8	170.8			7.2	4.4	655.6	857.6
45	45.5	730	904	82.5	0.85	36.5	121.5	31	105.5	81	81.5	3.5	730	18	158	80.5	0.9	58	69	17	262	62	0	8	17.5	109	17.5	904	15.5	167.5			6.5	4	649	842
46	46.5	723.8	888.6	82.2	0.8	34.2	120.6	30.6	105.2	81.4	81.2	3.2	723.8	17.6	154.8	80	0.84	57.4	70.4	16.8	260.6	62.2	0	7.2	17.2	101.6	17.2	888.6	15.2	164.2			5.8	3.6	642.4	826.4
47	47.5	717.6	873.2	81.9	0.75	31.9	119.7	30.2	104.9	81.8	80.9	2.9	717.6	17.2	151.6	79.5	0.78	56.8	71.8	16.6	259.2	62.4	0	6.4	16.9	94.2	16.9	873.2	14.9	160.9			5.1	3.2	635.8	810.8
48	48.5	711.4	857.8	81.6	0.7	29.6	118.8	29.8	104.6	82.2	80.6	2.6	711.4	16.8	148.4	79	0.72	56.2	73.2	16.4	257.8	62.6	0	5.6	16.6	86.8	16.6	857.8	14.6	157.6			4.4	2.8	629.2	795.2
49	49.5	705.2	842.4	81.3	0.65	27.3	117.9	29.4	104.3	82.6	80.3	2.3	705.2	16.4	145.2	78.5	0.66	55.6	74.6	16.2	256.4	62.8	0	4.8	16.3	79.4	16.3	842.4	14.3	154.3			3.7	2.4	622.6	779.6
50	50.5	699	827	81	0.6	25	117	29	104	83	80	2	699	16	142	78	0.6	55	76	16	255	63		4	16	72	16	827	14	151			3	2	616	764
51	51.5	687.1	810.2	80	0.57	26	115	28.5	102.6	83.5	78.1	1.9	687.1	15.5	137.9	76.9	0.57	54.1	74.9	15.8	251.2	63.2	0	3.7	15.6	68	15.6	810.2	13.6	147.1			2.8	1.8	603.6	747
52	52.5	675.2	793.4	79	0.54	27	113	28	101.2	84	76.2	1.8	675.2	15	133.8	75.8	0.54	53.2	73.8	15.6	247.4	63.4	0	3.4	15.2	64	15.2	793.4	13.2	143.2			2.6	1.6	591.2	730
53	53.5	663.3	776.6	78	0.51	28	111	27.5	99.8	84.5	74.3	1.7	663.3	14.5	129.7	74.7	0.51	52.3	72.7	15.4	243.6	63.6	0	3.1	14.8	60	14.8	776.6	12.8	139.3			2.4	1.4	578.8	713
54	54.5	651.4	759.8	77	0.48	29	109	27	98.4	85	72.4	1.6	651.4	14	125.6	73.6	0.48	51.4	71.6	15.2	239.8	63.8	0	2.8	14.4	56	14.4	759.8	12.4	135.4			2.2	1.2	566.4	696
55	55.5	639.5	743	76	0.45	30	107	26.5	97	85.5	70.5	1.5	639.5	13.5	121.5	72.5	0.45	50.5	70.5	15	236	64	0	2.5	14	52	14	743	12	131.5			2	1	554	679
56	56.5	627.6	726.2	75	0.42	31	105	26	95.6	86	68.6	1.4	627.6	13	117.4	71.4	0.42	49.6	69.4	14.8	232.2	64.2	0	2.2	13.6	48	13.6	726.2	11.6	127.6			1.8	0.8	541.6	662
57	57.5	615.7	709.4	74	0.39	32	103	25.5	94.2	86.5	66.7	1.3	615.7	12.5	113.3	70.3	0.39	48.7	68.3	14.6	228.4	64.4	0	1.9	13.2	44	13.2	709.4	11.2	123.7			1.6	0.6	529.2	645
58	58.5	603.8	692.6	73	0.36	33	101	25	92.8	87	64.8	1.2	603.8	12	109.2	69.2	0.36	47.8	67.2	14.4	224.6	64.6	0	1.6	12.8	40	12.8	692.6	10.8	119.8			1.4	0.4	516.8	628
59	59.5	591.9	675.8	72	0.33	34	99	24.5	91.4	87.5	62.9	1.1	591.9	11.5	105.1	68.1	0.33	46.9	66.1	14.2	220.8	64.8	0	1.3	12.4	36	12.4	675.8	10.4	115.9			1.2	0.2	504.4	611
60	60.5	580	659	71	0.3	35	97	24	90	88	61	1	580	11	101	67	0.3	46	65	14	217	65		1	12	32	12	659	10	112			1	0	492	594
61	61.5	562.1	638.7	68.9	0.28	32.9	93.8	23.3	87.5	87.9	57.9	0.9	562.1	10.5	96.7	65.1	0.28	44.7	63.1	13.6	210.3	64.8	0	0.9	11.6	30	11.6	638.7	9.5	107.7			0.9	0	474.2	573.9
62	62.5	544.2	618.4	66.8	0.26	30.8	90.6	22.6	85	87.8	54.8	0.8	544.2	10	92.4	63.2	0.26	43.4	61.2	13.2	203.6	64.6	0	0.8	11.2	28	11.2	618.4	9	103.4			0.8	0	456.4	553.8
63	63.5	526.3	598.1	64.7	0.24	28.7	87.4	21.9	82.5	87.7	51.7	0.7	526.3	9.5	88.1	61.3	0.24	42.1	59.3	12.8	196.9	64.4	0	0.7	10.8	26	10.8	598.1	8.5	99.1			0.7	0	438.6	533.7
64	64.5	508.4	577.8	62.6	0.22	26.6	84.2	21.2	80	87.6	48.6	0.6	508.4	9	83.8	59.4	0.22	40.8	57.4	12.4	190.2	64.2	0	0.6	10.4	24	10.4	577.8	8	94.8			0.6	0	420.8	513.6
65	65.5	490.5	557.5	60.5	0.2	24.5	81	20.5	77.5	87.5	45.5	0.5	490.5	8.5	79.5	57.5	0.2	39.5	55.5	12	183.5	64	0	0.5	10	22	10	557.5	7.5	90.5			0.5	0	403	493.5
66	66.5	472.6	537.2	58.4	0.18	22.4	77.8	19.8	75	87.4	42.4	0.4	472.6	8	75.2	55.6	0.18	38.2	53.6	11.6	176.8	63.8	0	0.4	9.6	20	9.6	537.2	7	86.2			0.4	0	385.2	473.4
67	67.5	454.7	516.9	56.3	0.16	20.3	74.6	19.1	72.5	87.3	39.3	0.3	454.7	7.5	70.9	53.7	0.16	36.9	51.7	11.2	170.1	63.6	0	0.3	9.2	18	9.2	516.9	6.5	81.9			0.3	0	367.4	453.3
68	68.5	436.8	496.6	54.2	0.14	18.2	71.4	18.4	70	87.2	36.2	0.2	436.8	7	66.6	51.8	0.14	35.6	49.8	10.8	163.4	63.4	0	0.2	8.8	16	8.8	496.6	6	77.6			0.2	0	349.6	433.2
69	69.5	418.9	476.3	52.1	0.12	16.1	68.2	17.7	67.5	87.1	33.1	0.1	418.9	6.5	62.3	49.9	0.12	34.3	47.9	10.4	156.7	63.2	0	0.1	8.4	14	8.4	476.3	5.5	73.3			0.1	0	331.8	413.1
70	70.5	401	456	50	0.1	14	65	17	65	87	30	0	401	6	58	48	0.1	33	46	10	150	63		0	8	12	8	456	5	69			0	0	314	393
71	71.5	381.7	434.6	47.4	0.09	13.8	61.4	16.2	62	84.7	27.9	0	381.7	5.6	54.6	45.6	0.09	31.5	43.7	9.6	142.9	61.4	0	0	7.6	11.2	7.6	434.6	4.7	65.2			0	0	297	373.2
72	72.5	362.4	413.2	44.8	0.08	13.6	57.8	15.4	59	82.4	25.8	0	362.4	5.2	51.2	43.2	0.08	30	41.4	9.2	135.8	59.8	0	0	7.2	10.4	7.2	413.2	4.4	61.4			0	0	280	353.4
73	73.5	343.1	391.8	42.2	0.07	13.4	54.2	14.6	56	80.1	23.7	0	343.1	4.8	47.8	40.8	0.07	28.5	39.1	8.8	128.7	58.2	0	0	6.8	9.6	6.8	391.8	4.1	57.6			0	0	263	333.6
74	74.5	323.8	370.4	39.6	0.06	13.2	50.6	13.8	53	77.8	21.6	0	323.8	4.4	44.4	38.4	0.06	27	36.8	8.4	121.6	56.6	0	0	6.4	8.8	6.4	370.4	3.8	53.8			0	0	246	313.8
75	75.5	304.5	349	37	0.05	13	47	13	50	75.5	19.5	0	304.5	4	41	36	0.05	25.5	34.5	8	114.5	55	0	0	6	8	6	349	3.5	50			0	0	229	294
76	76.5	285.2	327.6	34.4	0.04	12.8	43.4	12.2	47	73.2	17.4	0	285.2	3.6	37.6	33.6	0.04	24	32.2	7.6	107.4	53.4	0	0	5.6	7.2	5.6	327.6	3.2	46.2			0	0	212	274.2
77	77.5	265.9	306.2	31.8	0.03	12.6	39.8	11.4	44	70.9	15.3	0	265.9	3.2	34.2	31.2	0.03	22.5	29.9	7.2	100.3	51.8	0	0	5.2	6.4	5.2	306.2	2.9	42.4			0	0	195	254.4
78	78.5	246.6	284.8	29.2	0.02	12.4	36.2	10.6	41	68.6	13.2	0	246.6	2.8	30.8	28.8	0.02	21	27.6	6.8	93.2	50.2	0	0	4.8	5.6	4.8	284.8	2.6	38.6			0	0	178	234.6
79	79.5	227.3	263.4	26.6	0.01	12.2	32.6	9.8	38	66.3	11.1	0	227.3	2.4	27.4	26.4	0.01	19.5	25.3	6.4	86.1	48.6	0	0	4.4	4.8	4.4	263.4	2.3	34.8			0	0	161	214.8
80	80.5	208	242	24	0	12	29	9	35	64	9	0	208	2	24	24	0	18	23	6	79	47		0	4	4	4	242	2	31			0	0	144	195
81	81.5	188.7	220.6	21.4	-0.01	11.8	25.4	8.2	32	61.7	6.9	0	188.7	1.6	20.6	21.6	-0.01	16.5	20.7	5.6	71.9	45.4	0	0	3.6	3.2	3.6	220.6	1.7	27.2			0	0	127	175.2
82	82.5	169.4	199.2	18.8	-0.02	11.6	21.8	7.4	29	59.4	4.8	0	169.4	1.2	17.2	19.2	-0.02	15	18.4	5.2	64.8	43.8	0	0	3.2	2.4	3.2	199.2	1.4	23.4			0	0	110	155.4
83	83.5	150.1	177.8	16.2	-0.03	11.4	18.2	6.6	26	57.1	2.7	0	150.1	0.8	13.8	16.8	-0.03	13.5	16.1	4.8	57.7	42.2	0	0	2.8	1.6	2.8	177.8	1.1	19.6			0	0	93	135.6
84	84.5	130.8	156.4	13.6	-0.04	11.2	14.6	5.8	23	54.8	0.6	0	130.8	0.4	10.4	14.4	-0.04	12	13.8	4.4	50.6	40.6	0	0	2.4	0.8	2.4	156.4	0.8	15.8			0	0	76	115.8
85	85.5	111.5	135	11	-0.05	11	11	5	20	52.5	-1.5	0	111.5	0	7	12	-0.05	10.5	11.5	4	43.5	39	0	0	2	0	2	135	0.5	12			0	0	59	96
86	86.5	92.2	113.6	8.4	-0.06	10.8	7.4	4.2	17	50.2	-3.6	0	92.2	-0.4	3.6	9.6	-0.06	9	9.2	3.6	36.4	37.4	0	0	1.6	-0.8	1.6	113.6	0.2	8.2			0	0	42	76.2
87	87.5	72.9	92.2	5.8	-0.07	10.6	3.8	3.4	14	47.9	-5.7	0	72.9	-0.8	0.2	7.2	-0.07	7.5	6.9	3.2	29.3	35.8	0	0	1.2	-1.6	1.2	92.2	-0.1	4.4			0	0	25	56.4
88	88.5	53.6	70.8	3.2	-0.08	10.4	0.2	2.6	11	45.6	-7.8	0	53.6	-1.2	-3.2	4.8	-0.08	6	4.6	2.8	22.2	34.2	0	0	0.8	-2.4	0.8	70.8	-0.4	0.6			0	0	8	36.6
89	89.5	34.3	49.4	0.6	-0.09	10.2	-3.4	1.8	8	43.3	-9.9	0	34.3	-1.6	-6.6	2.4	-0.09	4.5	2.3	2.4	15.1	32.6	0	0	0.4	-3.2	0.4	49.4	-0.7	-3.2			0	0	-9	16.8
90	90.5	15	28	-2	-0.1	10	-7	1	5	41	-12	0	15	-2	-10	0	-0.1	3	0	2	8	31	0	0	0	-4	0	28	-1	-7			0	0	-26	-3
91
92
93
94
95
96
97
98
99
100
101

## Sheet: Constants_Intern
Constant		Tag,int,Cs-137	c0*(exp(c1*t)+c2*exp(c3*t)+c4*exp(c5*t)+c6*exp(c7*t))
Tag
c0	6.7	3.62477
c1	-0.924196
c2	0.1	0.493892
c3	-0.0462098
c4	-1	-2.91099
c5	-1.61734
c6	-0.1	-0.385722
c7	-0.739357
		Tag,int,Cs-134
c0	3.752	2.02929
c1	-0.925055
c2	0.1	0.276491
c3	-0.0470682
c4	-1	-1.62974
c5	-1.6182
c6	-0.1	-0.215941
c7	-0.740215
Cs-134/cd-137(t=0)	0.56
eint,Cs-137	0.0014	mSv/år/(Bq/kg)
eint,Cs-134	0.00164	mSv/år/(Bq/kg)
Organ/Helkropsdos - Cs-137	1
Organ/Helkropsdos - Cs-134	1
fsex	0.61
	Organindex	Cs-137	Cs-134
Blåsa	1	1.07143	1.2381
Benvävnad	2	1	1.04762
Stomach	3	1	1.14286
Colon	4	1.11905	1.26984
Lever	5	1.07143	1.19048
Lunga	6	1	1.04762
Röd benmärg	7	1	1.09524
Testes	8	1.07143	1.19048
Thyroid	9	1	1.04762
Uterus	10	1.14286	1.33333
Bröst	11	0.895	0.88
Ovaries	12	1	1.04762
Helkropp	13	1	1
Njure	14	1.07143	1.19048
Remainder	15	1	1

## Sheet: Constants_Extern
Constant
dCs		mSv/h/(kBq m-2)
	0.636	mSv/år/(kBq m .2)
F(D/H)	0.83								Rot	Surface (average male and female)
fout	0.2							ICRP 116	0.81	0.732383
fshield	0.4							Zankl	0.814	0.736
fsnö	1
kSEQ,vuxen-M,organ	0.6855
kSEQ,vuxen-F,organ	0.708
C(E/K)	0.732383	Taget för 600 keV i Zankl et al., Tabell B.70			0.736
Integrationstid första år	1
Int(r(t))	r(t)=0.96·e-0.101·t+0.10823·e-0.0067·t+0.0796·e-0.00183·t+0.0314·e-0.000344·t
a0	0.96	0.153972	Gravidtet	0.132609
a1	-36.8903	-1.01
a2	0.1082
a3	-2.44718	-0.067
a4	0.0796
a5	-0.668408	-0.0183
a6	0.0314
a7	-0.125646	-0.00344		-5.51667
						Age	Frot
	Organindex	kSEQ,vuxen				0	0.98	1212.87	1.2098
		M	F			1	0.943	1167.08	1.17188
Blåsa	1	0.6965	0.7205			5	0.902	1116.34	1.11326
Benvävnad	2	0.8245	0.804			10	0.885	1095.3	1.09734
Stomach	3	0.708	0.731			15	0.84	1039.6	1.03873
Colon	4	0.6855	0.708			20	0.808	1000	1.00012
Lever	5	0.711	0.73
Lunga	6	0.762	0.7705
Röd benmärg	7	0.706	0.721
Testes	8	0.8005
Thyroid	9	0.756	0.8145
Uterus	10		0.665
Bröst	11		0.829
Ovaries	12		0.7065
Helkropp	13	0.6855	0.708
Njure	14	0.723	0.7305
Remainder	15	0.716	0.716
Medel
Remainder		0.7865	0.807

## Sheet: Organdos_Kerma kvot_age
Age	Från sköldkörtel	Normerad
	Males & females	Könlös
1	1.33252	1.31024
2	1.37057	1.34766
3	1.36395	1.34115
4	1.3268	1.30462
5	1.27089	1.24964
6	1.20579	1.18563
7	1.13906	1.12002
8	1.07643	1.05844
9	1.02198	1.0049
10	0.9783	0.961947
11	0.946698	0.930874
12	0.927369	0.911867
13	0.91957	0.904199
14	0.921807	0.906398
15	0.932012	0.916433
16	0.947724	0.931882
17	0.966266	0.950114
18	0.98493	0.968466
20	1.017	1
ROT	Man	Kvinna
1 (9 months)	1.327
2017-01-06		1.347
8		1.041
11	0.967
14	0.930
19+	0.962	1.072
Medel ROT	1.017
Eq. Surface	0.785
EQS/ROT	0.771878
ROT - män	0.962
ROT - kvinnor	1.072

## Sheet: Sdecont
Sdecont	1
Sdecontdelay	0
Evakuerin (ja=0, nej=1)	0
1	10				0.0138064	-1.38064
1	20				0.0115899	-1.15899
